# Supplementary material for: Association between CKD-MBD and hip-bone microstructures in dialysis patients
Source: Clin Kidney J. 2024 Aug 12;17(8):sfae240. doi: 10.1093/ckj/sfae240 (PMC11345638; doi:10.1093/ckj/sfae240)
Supplement: sfae240_Supplemental_Files [file sfae240_supplemental_files.zip]

Archive with 4 entries (4 files):
- 578 suppl mat.docx
- Sup Fig1.pdf
- Sup Fig2.pdf
- Supp Fig3.pdf
